# Supplementary material for: Trust-Based Decision-Making in the Health Context Discriminates Biological Risk Profiles in Type 1 Diabetes
Source: J Pers Med. 2022 Jul 28;12(8):1236. doi: 10.3390/jpm12081236 (PMC9410470; doi:10.3390/jpm12081236)
Supplement: Supplementary file 1 [file jpm-12-01236-s001.zip]

Archive with 1 entries (1 files):
- jpm-1790626-supplementary.pdf
